# Supplementary material for: Correlation of Phosphorus Adsorption with Chemical Properties of Aluminum-Based Drinking Water Treatment Residuals Collected from Various Parts of the United States
Source: Molecules. 2022 Oct 24;27(21):7194. doi: 10.3390/molecules27217194 (PMC9656969; doi:10.3390/molecules27217194)
Supplement: Supplementary file 1 [file molecules-27-07194-s001.zip]

Archive with 1 entries (1 files):
- molecules-1976657-supplementary(1).pdf
